# Supplementary material for: GC-MS and LC-MS Pesticide Analysis of Black Teas Originating from Sri Lanka, Iran, Turkey, and India
Source: Toxics. 2022 Dec 30;11(1):34. doi: 10.3390/toxics11010034 (PMC9862525; doi:10.3390/toxics11010034)
Supplement: Supplementary file 1 [file toxics-11-00034-s001.zip]

Archive with 1 entries (1 files):
- toxics-2089039-supplementary.pdf
